# Supplementary material for: Aryl hydrocarbon receptor activation by Lactobacillus reuteri tryptophan metabolism alleviates Escherichia coli-induced mastitis in mice
Source: PLoS Pathog. 2021 Jul 23;17(7):e1009774. doi: 10.1371/journal.ppat.1009774 (PMC8336809; doi:10.1371/journal.ppat.1009774)
Supplement: S1 Data — (XLSX) [file ppat.1009774.s010.xlsx]

## Sheet: Fig 1A
	AhR intensity (% C)
	Control	ABX
	80.3911	439.194
	113.821	533.394
	105.786	502.877
mean	100	491.8
Std deviation	17.45	48.06
SEM	10.07	27.75

## Sheet: Fig 1C
	Histological score
	Control	Ficz	E.coli	Ficz+E. coli
	1	2	5	2
	0	1	4	3
	1	1	5	1
	0	1	5	1
	2	0	3	2
mean	0.8	1	4.4	1.8
Std deviation	0.8367	0.7071	0.8944	0.8367
SEM	0.3742	0.3162	0.4	0.3742

## Sheet: Fig 1D
	MPO activity (U/g)
	Control	Ficz	E.coli	Ficz+E. coli
	0.362832	0.300885	1.31858	0.495575
	0.424779	0.176991	1.46018	0.867257
	0.150442	0.646018	1.74336	1.27434
	0.699115	0.230088	2.48673	0.442478
	0.176991	0.566372	2.38938	1.12389
mean	0.3628	0.3841	1.88	0.8407
Std deviation	0.2217	0.2094	0.5333	0.3697
SEM	0.09914	0.09364	0.2385	0.1653

## Sheet: Fig 1E
	TNF-α concentration (ng/mL)
	Control	Ficz	E.coli	Ficz+E. coli
	0.143735	0.310919	2.54372	1.01915
	0.980189	0.382146	1.65084	1.20293
	0.350964	0.214008	1.77089	0.865471
	0.536967	0.891107	1.91235	0.935653
	0.02346	0.096961	2.00921	0.558103
mean	0.4071	0.379	1.977	0.9163
Std deviation	0.3758	0.3056	0.3447	0.2366
SEM	0.1681	0.1367	0.1541	0.1058

## Sheet: Fig 1F
	IL-1β concentration (ng/mL)
	Control	Ficz	E.coli	Ficz+E. coli
	0.419088	0.620855	2.53906	1.6179
	0.43224	0.730436	3.30586	1.41216
	0.52182	1.24779	2.55961	0.981382
	0.720436	0.757831	3.11821	0.799197
	0.361566	0.658796	3.38804	1.29067
mean	0.491	0.8031	2.982	1.22
Std deviation	0.1405	0.2545	0.4071	0.3295
SEM	0.06284	0.1138	0.1821	0.1474

## Sheet: Fig 1H
	AhR intensity (% C)
	Control	Ficz	E.coli	Ficz+E. coli
	111.867	172.329	278.43	395.449
	88.1329	162.054	298.265	365.798
	81.0708	197.225	250.863	297.704
	95.9477	141.229	273.641	269.543
	122.981	146.893	230.855	317.82
mean	100	163.9	266.4	329.3
Std deviation	17.21	22.29	26.06	51.01
SEM	7.696	9.97	11.66	22.81

## Sheet: Fig 1I
	Cyp1a1 intensity (% C)
	Control	Ficz	E.coli	Ficz+E. coli
	91.9259	807.471	136.015	1028.77
	132.693	766.894	124.539	1069.92
	75.9388	589.17	51.0057	761.709
	88.3288	662.207	84.5845	830.843
	111.11	591.604	94.7857	1229.18
mean	100	683.5	98.19	984.1
Std deviation	22.21	100.1	33.72	188.7
SEM	9.931	44.79	15.08	84.37

## Sheet: Fig 2B
	Occludin intensity (% C)
	Control	Ficz	E.coli	Ficz+E. coli
	106.739	121.65	19.0361	37.3325
	110.424	136.156	25.5636	61.4246
	101.635	116.913	16.5764	53.8703
	88.3462	115.214	20.125	51.7938
	92.8545	120.202	28.8799	39.7006
mean	100	122	22.04	48.82
Std deviation	9.269	8.302	5.043	10.1
SEM	4.145	3.713	2.255	4.519

## Sheet: Fig 2C
	Claudin-3 intensity (% C)
	Control	Ficz	E.coli	Ficz+E. coli
	92.272	350.228	44.973	75.8047
	96.5016	274.15	51.1821	105.702
	96.7231	243.686	24.4773	81.0678
	102.987	166.325	35.5547	92.8151
	111.516	140.337	56.6085	118.402
mean	100	234.9	42.56	94.76
Std deviation	7.487	84.5	12.78	17.53
SEM	3.348	37.79	5.717	7.84

## Sheet: Fig 2F
	p-p65 intensity (% C)
	Control	Ficz	E.coli	Ficz+E. coli
	78.7459	77.54	1131.32	757.635
	103.58	119.617	1308.7	828.363
	103.001	102.709	1231.01	713.912
	95.1988	120.813	1141.63	640.928
	119.481	89.2674	926.702	455.815
mean	100	102	1148	679.3
Std deviation	14.8	18.88	143.2	142.3
SEM	6.619	8.442	64.03	63.63

[truncated: 47 more sheets: Fig 2G, Fig 3A, Fig 3B, Fig 3C, Fig 3E, Fig 3F, Fig 3G, Fig 3H, Fig 3I, Fig 4C, Fig 4D, Fig 4E, Fig 4F, Fig 4H, Fig 4I, Fig 5C, Fig 5D, Fig 5E, Fig 5F, Fig 5H …]
